# Supplementary material for: Dosing Strategies for High-Alert Medications in Obese Pediatric Patients: A Systematic Review
Source: Pharmaceuticals (Basel). 2026 May 13;19(5):766. doi: 10.3390/ph19050766 (PMC13209847; doi:10.3390/ph19050766)
Supplement: Supplementary file 1 [file pharmaceuticals-19-00766-s001.zip]

Archive with 3 entries (3 files):
- Supplementary File S1 - PRISMA_checklist_completed.pdf
- Supplementary File S2 - Supplementary Search Strategy.pdf
- Supplementary File S3 - SOP traslation.pdf
